# Supplementary material for: Advice on Regulating Body Mass in Wrestling from the Most Cited Combat Sport Literature—A Systematic Review
Source: J Funct Morphol Kinesiol. 2024 Dec 9;9(4):264. doi: 10.3390/jfmk9040264 (PMC11678334; doi:10.3390/jfmk9040264)
Supplement: Supplementary file 1 [file jfmk-09-00264-s001.zip]

Archive with 2 entries (2 files):
- PRISMA_2020_checklist.pdf
- Suplemenatry exclusion criteria.pdf
